# Supplementary material for: The Reparative Function of MMP13 in Tertiary Reactionary Dentinogenesis after Tooth Injury
Source: Int J Mol Sci. 2024 Jan 10;25(2):875. doi: 10.3390/ijms25020875 (PMC10815342; doi:10.3390/ijms25020875)
Supplement: Supplementary file 1 [file ijms-25-00875-s001.zip]

Archive with 1 entries (1 files):
- ijms-2776233-supplementary.pdf
